# Supplementary material for: Molecular and Metagenomic Analyses Reveal High Prevalence and Complexity of Viral Infections in French-American Hybrids and North American Grapes
Source: Viruses. 2023 Sep 19;15(9):1949. doi: 10.3390/v15091949 (PMC10534776; doi:10.3390/v15091949)
Supplement: Supplementary file 1 [file viruses-15-01949-s001.zip]

Archive with 1 entries (1 files):
- viruses-2531532-supplementary.pdf
